# Supplementary material for: Postnatal Slc26a4 gene therapy improves hearing and structural integrity in a hereditary hearing loss model
Source: J Clin Invest. 2026 Feb 17;136(8):e193812. doi: 10.1172/JCI193812 (PMC13078887; doi:10.1172/JCI193812)
Supplement: Supporting data values [file jci-136-193812-s008.xlsx]

## Sheet: Fig. 1A
	Hearing distribution at P21			<60 dB SPL	P21																										P60
	WT	L236P		clicks	50	40	40	50	40	50	40	50	50	50	40	30	30	40	50	50	40	40	40	40	50	30	50	50	50	50	50	50	40	50	50	50	40	40	40	50	40	40	40	40	50	40	50	40	30
	40	50		8 kHz	60	60	50	50	60	50	60	70	60	60	40	60	60	70	60	50	60	70	60	50	60	70	50	60	80	70	60	70	70	60	70	60	70	70	60	60	70	70	70	50	70	60	60	60	70
	30	40		16 kHz	60	40	50	40	50	40	50	50	60	60	50	50	50	50	50	50	50	60	60	60	60	60	70	70	70	70	60	60	70	60	60	60	60	60	60	70	70	70	60	60	70	60	70	70	60
	40	40		32 kHz	60	50	40	40	40	40	40	60	50	60	40	30	30	40	50	40	50	40	50	40	50	40	60	40	70	60	50	50	40	50	50	80	70	80	70	40	40	50	40	40	50	40	50	60	40
	40	50
	40	40
	30	50		60-90 dB SPL	P21																										P60
	30	50		clicks	50	40	40	70	80	80	70	60	90	80	80	70	70	90	80	70	70	70	60	90	90	90	90	60	60	70	60	70	80	50	50	90	80	90	70	60	60	90	80	60	70	80	80	90	90
	30	50		8 kHz	60	60	50	70	80	70	80	70	70	80	90	70	70	90	80	70	70	70	70	105	105	105	105	60	60	80	80	80	80	70	70	70	70	90	70	70	70	80	80	70	70	80	70	105	80
	40	40		16 kHz	60	40	50	70	80	70	60	70	70	80	80	70	80	80	70	70	60	70	60	105	90	105	105	60	50	70	90	70	80	60	70	70	70	80	70	60	70	80	70	60	60	70	60	105	80
	40	30		32 kHz	60	50	40	80	80	70	70	80	80	80	90	70	105	80	100	70	70	60	60	105	80	105	105	60	50	70	80	80	70	60	50	70	70	80	80	60	100	80	105	70	70	70	60	105	80
	30	30
	40	40
	40	50		>90 dB SPL	P21								P60						P105					P150
	40	50		clicks	100	100	105	105	105	100	100	100	105	105	105	105	105	105	105	105	105	100	105	105	105	100	105	105	100	100
	40	40		8 kHz	80	100	105	105	105	90	105	105	105	105	105	105	105	105	105	105	105	105	105	105	105	105	105	105	105	105
	30	40		16 kHz	90	90	105	105	105	80	105	105	105	105	105	105	105	105	105	105	105	105	105	105	105	105	105	105	105	105
		40		32 kHz	90	90	105	105	105	80	105	105	105	105	105	105	105	105	105	105	105	100	105	105	105	105	105	105	105	105
		40
		50
		30
		50		WT FVB	P150
		50		clicks	40	30	40	40	40	30	30	30	40	40	30	40	40	40	40	30	40	40
		50		8 kHz	60	70	60	60	60	50	50	50	50	50	50	40	50	50	50	50	40	50
		50		16 kHz	60	70	70	60	50	40	50	60	40	50	60	50	50	40	60	50	40	30
		70		32 kHz	80	90	50	50	40	50	60	50	40	60	60	60	60	50	70	50	60	60
		80
		80
		70
		60
		90
		80
		100
		80
		70
		70
		90
		70
		80
		70
		70
		70
		60
		60
		60
		90
		90
		90
		90
		100
		100
		105
		105
		100
		100
		105
[truncated: 59 more columns]

## Sheet: Fig. 1C
size of ES	Wild-type	L236P <60	L236P 60~90	L236P >90
	0.039	0.378	0.528	0.68
	0.063	0.789	0.82	1.395
	0.025	0.729	0.574	0.61
	0.019	0.79	0.909	0.952
	0.03	0.795	0.849	0.379
	0.03	0.308	0.782	0.539
		0.587	0.382
		0.412	1.04
			0.923
			0.739

## Sheet: Fig. 1D
		L236P <60										L236P 60~90										L236P >90
size of ES	P21	0.378	0.789	0.729	0.79	0.795	0.308	0.587	0.412			0.528	0.82	0.574	0.909	0.849	0.782	0.382	1.04	0.923	0.739	0.68	1.395	0.61	0.952	0.379	0.539
	P60	0.498		0.481	0.605	0.568	0.425	0.638	0.658			0.386	1.12	0.677	0.578							0.545	0.965	0.915	0.724	0.964	1.208
	P150	0.898	1.021	0.434	0.919	0.766	0.775	0.651	0.888	0.906	0.921	0.577	0.723	0.84	0.64	0.543	0.641	0.643	0.927	0.717	0.781	1.124	0.766	1.028	0.957

## Sheet: Fig.1F
MC size (um2)
NO.	mild HL	NO.	moderate HL	NO.	severe HL	NO.	WT
1	201.903	1	238.555	1	1175.2	1	249.486
2	244.127	2	147.891	2	1065.24	2	214.549
3	109.311	3	396.948	3	1445.9	3	267.918
4	669.367	4	607.425	4	765.818	4	206.19
5	196.331	5	549.983	5	195.045	5	220.765
6	148.32	6	634.431	6	149.391	6	113.169
7	217.55	7	54.227	7	321.288	7	150.034
8	229.552	8	53.798	8	313.357	8	168.038
9	151.106	9	210.262	9	421.168	9	82.305
10	154.321	10	236.197	10	127.529	10	136.103
11	272.419	11	228.052	11	757.245	11	364.798
12	276.492	12	288.495	12	57.87	12	119.17
13	284.636	13	234.697	13	51.226	13	168.681
14	196.974	14	236.197	14	377.872	14	140.175
15	76.517	15	183.899	15	299.426	15	156.25
16	723.38	16	526.192	16	265.561	16	173.611
17	195.902	17	183.042	17	143.39	17	215.621
18	196.759	18	225.266	18	294.71	18	174.254
19	55.941	19	290.852	19	290.209	19	78.232
20	138.032	20	250.129	20	291.71	20	175.54
21	213.477	21	833.976	21	318.073	21	171.682
22	316.572	22	602.495	22	276.492	22	129.458
23	195.473	23	292.138	23	163.537	23	413.237
24	231.481	24	141.89	24	244.556	24	504.115
25	141.032	25	212.62	25	75.66	25	184.114
26	99.666	26	726.809	26	557.056	26	150.034
27	149.606	27	236.197	27	212.406	27	242.627
28	88.092	28	242.627	28	230.624	28	217.55
29	170.396	29	143.819	29	297.282	29	114.24
30	97.951	30	248.414	30	324.074	30	437.457
31	211.334	31	603.352	31	876.843	31	367.584
32	142.961	32	341.007	32	366.512	32	138.032
33	108.882	33	664.652	33	912.423	33	225.266
34	183.256	34	206.619	34	857.982	34	171.253
35	527.692	35	186.686	35	224.194	35	175.969
36	175.969	36	326.432	36	598.422	36	160.108
37	269.204	37	158.608	37	338.006	37	179.612
38	213.477	38	278.849	38	284.636	38	434.028
39	245.413	39	892.49	39	377.443	39	187.329
40	154.75	40	545.267	40	108.668	40	163.537
41	156.893	41	421.382	41	221.622	41	189.043
42	52.941	42	54.227	42	754.029	42	209.191
43	100.309	43	57.227	43	150.677	43	143.819
44	252.915	44	61.728	44	164.18	44	144.247
45	108.668	45	297.497	45	251.843	45	149.606
		46	164.18	46	937.071	46	158.179
		47	262.56	47	460.605	47	162.894
		48	220.122	48	732.382	48	214.763
		49	504.973	49	258.059	49	166.324
		50	308.642	50	184.757	50	169.11
		51	511.617	51	216.692	51	214.978
		52	581.061	52	215.835	52	169.324
		53	187.329	53	265.561	53	207.476
		54	327.718	54	234.053	54	153.249
		55	317.644	55	725.952	55	192.044
		56	311.214	56	125.386	56	206.833
		57	214.335	57	165.038	57	153.892
		58	111.454	58	182.828	58	232.982
		59	141.247	59	271.562	59	174.254
		60	127.529	60	123.028	60	195.688
				61	279.707
				62	892.061
				63	841.264
				64	173.825
				65	234.268
				66	205.333
				67	263.203
				68	113.597
				69	267.49
				70	242.627
				71	235.125
				72	128.386
				73	179.612
				74	318.93
				75	136.96
				76	792.824
				77	455.89
				78	675.797
				79	390.089
				80	574.631
				81	683.942
				82	612.997
				83	360.725
				84	469.822
				85	618.999
				86	579.99
				87	528.978
				88	548.483
				89	681.584
				90	95.165
				91	721.236
				92	371.871
				93	798.611
				94	410.022
				95	517.404
				96	219.693
				97	261.274
				98	250.986
				99	365.012
				100	445.388
				101	554.913
				102	701.517
				103	1415.47
				104	702.803
				105	108.453

## Sheet: Fig.1G
	WT	Severe HL	Moderte HL	Mild HL
	80	0.6	60	81
	79	83	69	76
	100	31	96	89
	108	17	96	78.9
	111	48	76	71.5
	90	84	83	89
	108	37	29	67.8
	100	31	33	97.5
	113	37	76	99.1
	108	11	58	85.8
	91.7	29	66	95
		75	55	75.6
		22.3	74	101.1
		1.2	56
		92.9	80
		17	60
		53.5	65
		19.9	84
		55	71
			27.5

## Sheet: Fig. 1I
	>90 dB						60-90 dB						<60 dB						WT FVB
P21	11	12	12	12	12	12	12	12	12	12	12	12	12	12	12	12	12	12	12	12	12	12	12	12
P60	8	11	12	12	11	10	12	12	12	12	12	12	12	12	12	12	12	12	12	11	12	12	12	12
P150	10	8	9	12	12	12	12	12	11	12	12	12	12	12	12	11	10	12	12	12	12	12	12	12

## Sheet: Fig. 1J
	>90 dB						60-90 dB						<60 dB						WT FVB
P21	30	25	29	11	10	8	36	36	34	35	35	30	36	35	35	36	36	36	36	35	35	36	36	35
P60	4	9	10	3	26	21	28	16	35	36	36	36	36	36	36	35	27	32	36	36	34	36	36	35
P150	8	7	5	1	0	0	30	31	31	22	13	18	33	35	36	32	31	30	34	36	36	34	35	33

## Sheet: Fig. 2E
	Anc80L65	Uninjected
GFP+ cells in ES	40.89	0
	42.22	0
	38.22	0
	32.4
	33
	32.7
	41.3
	65
	60
	75
	58

## Sheet: Fig. 2F
	Apex	Middle	Basal
GFP+ cells in SP	52	24	100
	36	28	96
	32	40	96
	48	32	88
	40	36	92

## Sheet: Fig. 3C
clicks	Age	L236P-Vehicle																					L236P-Treated
	30	110	60	55	95	80	85	95	50	90	55	90	95	110	75	110	100	90	95	40			55	40	65	85	40	35	70	50	70	70	35	85	60	45	60	45	40	35	55	60	45	40	55
	60	110	35	90	45	95	100	110	80	80	110	100	110	100	50	110	80	110	100	110	100	50	60	45	55	95	45	35	65	45	80	90	30	70	65	40	35	45	55	30	55
	105	110	40	100	45	110	100	110		100	110	110	110	100	100	110	110	110	45				75	55	65	75	40	50	60		60	80	45	90	70	70	40	40	45	65	45	45	40
	150	110	70	55	55	110	85	110	100	110	110	110	110	65									65	60	60	75	40	55	55		75	110	85	80	60	65	40	85	45	45
8kHz	Age	L236P-Vehicle																					L236P-Treated
	30	110	60	75	110	80	75	85	40	85	50	110	80	110	60	110	110	65	110	55			50	35	70	80	35	50	75	50	65	65	40	65	65	40	65	65	50	70	55	60	55	40	65
	60	110	50	85	65	110	90	110	80	65	110	110	80	110	65	110	65	110	110	80	110	65	65	40	60	75	45	50	80	50	85	75	35	55	75	55	60	60	80	50	65
	105	110	55	110	60	110	80	110		85	110	110	110	85	110	110	110	110	65				80	60	55	65	50	45	60		60	65	60	70	70	90	55	60	55	65	60	50	60
	150	110	65	65	65	110	70	110	90	110	110	85	110	65									65	60	65	70	40	55	50		70	110	85	85	85	65	50	75	60	65
16kHz	Age	L236P-Vehicle																					L236P-Treated
	30	110	70	75	110	70	80	85	50	110	80	90	110	110	65	110	110	70	110	50			60	35	70	85	50	50	75	60	65	65	40	65	55	50	75	50	60	65	65	60	55	40	75
	60	110	45	110	65	110	90	110	110	60	110	110	85	90	55	110	60	110	110	85	90	55	80	55	65	75	50	50	110	65	110	80	40	60	80	60	60	70	75	60	75
	105	110	50	110	60	85	80	110		90	110	110	110	90	110	110	110	110	55				85	65	70	60	55	55	85		70	75	55	65	80	60	60	70	80	70	65	50	65
	150	110	75	65	65	110	75	110	75	110	110	90	110	70									70	65	80	65	40	70	70		80	110	75	85	85	60	75	75	70	65
32kHz	Age	L236P-Vehicle																					L236P-Treated
	30	110	65	55	110	65	110	85	70	110	110	110	110	110	86	110	110						85	60	80	80	60	45	80	75	80	85	35	90	70	45	70	80	50	45	50	70	70	50	65
	60	110	65	85	110	110	110	110	110	85	110	110	110	110	65	110	85						110	70	75	70	55	40	110	70	110	110	35	110	70	60	35	55	55	35	55
	105	110	75	110	80	110	110	110		110	110	110	110	110	110	110	110						110	110	70	65	40	75	110		80	110	45	110	80	90	70	55	55	65	55	45	55
	150	110	110	110	110	110	80	110	110	110	110	110	110	75									75	110	60	75	45	80	110		110	110	80	110	110	70	50	75	65	55

[truncated: 27 more sheets: Fig. 3E, Fig. 3F, Fig. 3H, Fig. 3I, Fig. 4B, Fig. 4C, Fig. 4G, Fig. 4H, Fig. 5C, Fig. 5D, Fig. 6B, Fig. 6C, Fig. 6E, Fig. 6F, Fig. 6H, FigS. 1B, FigS.2B, FigS.3, FigS.4A, FigS.4B …]
